# Supplementary material for: The effects of shoulder extension angle on elbow flexor hypertrophy in the cable curl exercise
Source: Front Physiol. 2026 Mar 31;17:1750722. doi: 10.3389/fphys.2026.1750722 (PMC13076143; doi:10.3389/fphys.2026.1750722)
Supplement: Supplementary file 1 [file Table1.xlsx]

## Sheet: Ark1
Distal peak pre	Distal peak post	Distal neutral pre	Distal neutral post	Proximal peak pre	Proximal peak post	Proximal neutral pre	Proximal neutral post
35	37.58	32.815	34.695	24.54	26.43	23.93	26.2
31.3	32.03	33.65	34.93	21.3	22.68	24.415	28.045
32.905	34.65	35.315	35.915	27.25	28.98	29.725	30.88
34.515	37.34	36.425	39.83	27.6	28.965	29.265	31.29
29.88	32.47	27.68	30.285	18.665	22.23	20.695	23.9
30.86	31.9	33.425	33.42	28.075	27.835	27.95	27.865
41.895	44.35	45.8	47.585	36.845	39.765	38.5	43.4
34.315	38.285	33.15	34.965	26.9	29.805	25.83	27.785
26.9	28.73	29.63	30.765	22.405	22.3	24.425	24.7
37.33	38.65	38.04	39.55	29.145	29.815	31.165	33.885
37.465	40.365	36.265	39.135	27.94	29.4	25.645	26.3
38.63	39.58	35.815	38.695	31.415	32.35	28.93	30.97
41.815	44.055	38.935	43.68	33.875	37.55	32.05	36.675
33.365	38.445	34.7	37.25	28.035	30.85	27.9	31.285
36.44	38.8	36.15	38.63	28.34	31.73	28.615	31.015
28.585	29.8	30.7	31.97	27.365	28.13	26.23	26.365
31.995	34.185	31.54	34.185	23.85	27.975	22.535	27.31
39.28	41.265	36.98	38.88	30.425	32.08	29.715	30.75
37.09	40.545	34.625	36.715	26.2	29.09	26.45	29.015
39.415	42.73	38.38	41.7	33.825	36.415	32.365	35.565
35.265	39.115	32.425	34.865	27.765	28.33	21.105	22.28
31.42	33.8	33.8	35.795	23	24.45	24.615	25.245
29.68	33.33	35.29	39.06	20.525	25.875	23.23	29.825
34.94	37.365	38.135	40.15	27.035	28.415	28.565	32.15
